# Supplementary material for: TNF-α Activating Osteoclasts in Patients with Psoriatic Arthritis Enhances the Recruitment of Osteoclast Precursors: A Plausible Role of WNT5A-MCP-1 in Osteoclast Engagement in Psoriatic Arthritis
Source: Int J Mol Sci. 2022 Jan 15;23(2):921. doi: 10.3390/ijms23020921 (PMC8778693; doi:10.3390/ijms23020921)
Supplement: Supplementary file 1 [file ijms-23-00921-s001.zip]

Archive with 1 entries (1 files):
- ijms-1485630-supplementary.pdf
